# Supplementary material for: Extensional Magnetorheology of Viscoelastic Human Blood Analogues Loaded with Magnetic Particles
Source: Materials (Basel). 2021 Nov 16;14(22):6930. doi: 10.3390/ma14226930 (PMC8621293; doi:10.3390/ma14226930)
Supplement: Supplementary file 1 [file materials-14-06930-s001.zip]

Archive with 1 entries (1 files):
- materials-1438052-supplementary.pdf
